# Supplementary material for: The Efficacy of Telehealth Versus In-Person Management Delivery in Adult Patients with Obesity
Source: Healthcare (Basel). 2024 Nov 4;12(21):2190. doi: 10.3390/healthcare12212190 (PMC11545763; doi:10.3390/healthcare12212190)
Supplement: Supplementary file 1 [file healthcare-12-02190-s001.zip]

Archive with 1 entries (1 files):
- healthcare-3281415-supplementary.pdf
